# Supplementary material for: Knowledge, Attitudes, and Behaviors Regarding Sexually Transmitted Infections Among Romanian Medical Students: A Cross-Sectional Study
Source: Healthcare (Basel). 2025 May 12;13(10):1120. doi: 10.3390/healthcare13101120 (PMC12110783; doi:10.3390/healthcare13101120)
Supplement: Supplementary file 1 [file healthcare-13-01120-s001.zip]

Archive with 1 entries (1 files):
- healthcare-3615190-supplementary.pdf
